# Supplementary material for: XeroGraph: enhancing data integrity in the presence of missing values with statistical and predictive analysis
Source: Bioinform Adv. 2025 Feb 21;5(1):vbaf035. doi: 10.1093/bioadv/vbaf035 (PMC11889451; doi:10.1093/bioadv/vbaf035)
Supplement: vbaf035_Supplementary_Data [file vbaf035_supplementary_data.zip]

Archive with 1 entries (1 files):
- Supplementary table 1.pdf
